# Supplementary material for: Kinesin-2 Controls the Motility of RAB5 Endosomes and Their Association with the Spindle in Mitosis
Source: Int J Mol Sci. 2018 Aug 30;19(9):2575. doi: 10.3390/ijms19092575 (PMC6163544; doi:10.3390/ijms19092575)
Supplement: Supplementary file 1 [file ijms-19-02575-s001.zip]

Archive with 8 entries (8 files):
- M1.mov
- M2.mov
- M3.mov
- M4.mov
- M5.mov
- M6.mov
- Supplementary Materials.pdf
- Supplementary Table S1.xls
