# Supplementary material for: Kinesin-2 Controls the Motility of RAB5 Endosomes and Their Association with the Spindle in Mitosis
Source: Int J Mol Sci. 2018 Aug 30;19(9):2575. doi: 10.3390/ijms19092575 (PMC6163544; doi:10.3390/ijms19092575)
Supplement: Supplementary file 1 [file ijms-19-02575-s001.zip › Supplementary Table S1.xls]

## Sheet: TableS1.txt
Y2H screen - Human KIAA0019(326-839) vs PLA_RP (Human Placenta Random Primed 4)
Clone Name	Contig(s) Name	Gene Name (Best Match)
hgx1165v1_pB27A-41	10366186	hACTN4; [gi|34452697|ref|NM_004924.3| Homo sapiens actinin, alpha 4 (ACTN4), mRNA]
hgx1165v1_pB27A-24	10366140	hEIF3S10; htranslation initiation factor 3 largesubunit; [gi|4503508|ref|NM_003750.1| Homo sapiens eukaryotic translation initiation factor 3, subunit 10 theta, 150/170kDa (EIF3S10), mRNA]
hgx1165v1_pB27A-48	10366189	hEPS8R1; [gi|21264607|ref|NM_133180.1| Homo sapiens epidermal growth factor receptor pathway substrate 8-related protein 1 (EPS8R1), transcript variant 1, mRNA]
hgx1165v1_pB27A-1	10366193	hFBXL11; [gi|16306579|ref|NM_012308.1| Homo sapiens f-box and leucine-rich repeat protein 11 (FBXL11), mRNA]
hgx1165v1_pB27A-4	10366202	hHEY1; hHES-related repressor protein 2HERP2; [gi|20149602|ref|NM_012258.2| Homo sapiens hairy/enhancer-of-split related with YRPW motif 1 (HEY1), mRNA]
hgx1165v1_pB27A-39	10366202	hHEY1; hHES-related repressor protein 2HERP2; [gi|20149602|ref|NM_012258.2| Homo sapiens hairy/enhancer-of-split related with YRPW motif 1 (HEY1), mRNA]
hgx1165v1_pB27A-17	10366147	hHSPC063; [gi|56711303|ref|NM_014155.2| Homo sapiens HSPC063 protein (HSPC063), mRNA]
hgx1165v1_pB27A-10	10366147	hHSPC063; [gi|56711303|ref|NM_014155.2| Homo sapiens HSPC063 protein (HSPC063), mRNA]
hgx1165v1_pB27A-33	10366147	hHSPC063; [gi|56711303|ref|NM_014155.2| Homo sapiens HSPC063 protein (HSPC063), mRNA]
hgx1165v1_pB27A-5	10366147	hHSPC063; [gi|56711303|ref|NM_014155.2| Homo sapiens HSPC063 protein (HSPC063), mRNA]
hgx1165v1_pB27A-12	10366147	hHSPC063; [gi|56711303|ref|NM_014155.2| Homo sapiens HSPC063 protein (HSPC063), mRNA]
hgx1165v1_pB27A-6	10366191	hKIBRA; [gi|29789057|ref|NM_015238.1| Homo sapiens KIBRA protein (KIBRA), mRNA]
hgx1165v1_pB27A-13	10366184	hKIF3A; [gi|46852173|ref|NM_007054.4| Homo sapiens kinesin family member 3A (KIF3A), mRNA]
hgx1165v1_pB27A-47	10366207 / 10366144	hMAGI-3; [gi|29568112|ref|NM_020965.2| Homo sapiens membrane-associated guanylate kinase-related (MAGI-3) (MAGI-3), mRNA]
hgx1165v1_pB27A-3	10366207 / 10366144	hMAGI-3; [gi|29568112|ref|NM_020965.2| Homo sapiens membrane-associated guanylate kinase-related (MAGI-3) (MAGI-3), mRNA]
hgx1165v1_pB27A-11	10366133	hMBD1; [gi|21464116|ref|NM_015846.2| Homo sapiens methyl-CpG binding domain protein 1 (MBD1), transcript variant 1, mRNA]
hgx1165v1_pB27A-23	10366182	hMSC; [gi|6996017|ref|NM_005098.2| Homo sapiens musculin (activated B-cell factor-1) (MSC), mRNA]
hgx1165v1_pB27A-37	10366212	hPHGDHL1; [gi|31342615|ref|NM_177967.2| Homo sapiens phosphoglycerate dehydrogenase like 1 (PHGDHL1), mRNA]
hgx1165v1_pB27A-22	10366135 / 10366137	hPIAS2; [gi|56699459|ref|NM_173206.2| Homo sapiens protein inhibitor of activated STAT, 2 (PIAS2), transcript variant alpha, mRNA]
hgx1165v1_pB27A-21	10366138 / 10366195	hPIASY; hUnknown (protein forMGC:35296); [gi|24850132|ref|NM_015897.2| Homo sapiens protein inhibitor of activated STAT protein PIASy (PIASY), mRNA]
hgx1165v1_pB27A-16	10366195	hPIASY; hUnknown (protein forMGC:35296); [gi|24850132|ref|NM_015897.2| Homo sapiens protein inhibitor of activated STAT protein PIASy (PIASY), mRNA]
hgx1165v1_pB27A-18	10366195	hPIASY; hUnknown (protein forMGC:35296); [gi|24850132|ref|NM_015897.2| Homo sapiens protein inhibitor of activated STAT protein PIASy (PIASY), mRNA]
hgx1165v1_pB27A-40	10366195	hPIASY; hUnknown (protein forMGC:35296); [gi|24850132|ref|NM_015897.2| Homo sapiens protein inhibitor of activated STAT protein PIASy (PIASY), mRNA]
hgx1165v1_pB27A-42	10366142 / 10366188	hSF3B1; [gi|54112116|ref|NM_012433.2| Homo sapiens splicing factor 3b, subunit 1, 155kDa (SF3B1), transcript variant 1, mRNA]
hgx1165v1_pB27A-15	10366205	hTEAD3; [gi|42490752|ref|NM_003214.2| Homo sapiens TEA domain family member 3 (TEAD3), mRNA]
hgx1165v1_pB27A-14	10366158	hTTF1; [gi|33356178|ref|NM_007344.2| Homo sapiens transcription termination factor, RNA polymerase I (TTF1), mRNA]
hgx1165v1_pB27A-27	10366210	hUTY; [gi|33188428|ref|NM_182660.1| Homo sapiens ubiquitously transcribed tetratricopeptide repeat gene, Y chromosome (UTY), transcript variant 1, mRNA]
hgx1165v1_pB27A-34	10366174	hUnknown (protein forMGC:26123); [gi|21040474|gb|BC030580.1| Homo sapiens, clone MGC:26123 IMAGE:4823171, mRNA, complete cds]
hgx1165v1_pB27A-20	10366174	hUnknown (protein forMGC:26123); [gi|21040474|gb|BC030580.1| Homo sapiens, clone MGC:26123 IMAGE:4823171, mRNA, complete cds]
hgx1165v1_pB27A-2	10366174	hUnknown (protein forMGC:26123); [gi|21040474|gb|BC030580.1| Homo sapiens, clone MGC:26123 IMAGE:4823171, mRNA, complete cds]
hgx1165v1_pB27A-30	10366174	hUnknown (protein forMGC:26123); [gi|21040474|gb|BC030580.1| Homo sapiens, clone MGC:26123 IMAGE:4823171, mRNA, complete cds]
hgx1165v1_pB27A-44	10366174	hUnknown (protein forMGC:26123); [gi|21040474|gb|BC030580.1| Homo sapiens, clone MGC:26123 IMAGE:4823171, mRNA, complete cds]
hgx1165v1_pB27A-38	10366174	hUnknown (protein forMGC:26123); [gi|21040474|gb|BC030580.1| Homo sapiens, clone MGC:26123 IMAGE:4823171, mRNA, complete cds]
hgx1165v1_pB27A-36	10366174	hUnknown (protein forMGC:26123); [gi|21040474|gb|BC030580.1| Homo sapiens, clone MGC:26123 IMAGE:4823171, mRNA, complete cds]
hgx1165v1_pB27A-28	10366153	hZNF292; [gi|51465426|ref|XM_048070.4| PREDICTED: Homo sapiens zinc finger protein 292 (ZNF292), mRNA]
hgx1165v1_pB27A-29	10366162 / 10366153	hZNF292; [gi|51465426|ref|XM_048070.4| PREDICTED: Homo sapiens zinc finger protein 292 (ZNF292), mRNA]
hgx1165v1_pB27A-31	10366162 / 10366153	hZNF292; [gi|51465426|ref|XM_048070.4| PREDICTED: Homo sapiens zinc finger protein 292 (ZNF292), mRNA]
hgx1165v1_pB27A-43	10366162 / 10366153	hZNF292; [gi|51465426|ref|XM_048070.4| PREDICTED: Homo sapiens zinc finger protein 292 (ZNF292), mRNA]
hgx1165v1_pB27A-9	10366170	hhairy/enhancer-of-split related with YRPWmotif-like; hHEYL; hhairy-related transcription factor3; [gi|19923414|ref|NM_014571.2| Homo sapiens hairy/enhancer-of-split related with YRPW motif-like (HEYL), mRNA]
hgx1165v1_pB27A-32	10366199	hthyroid autoantigen 70kD (Kuantigen); hG22P1; [gi|20070134|ref|NM_001469.2| Homo sapiens thyroid autoantigen 70kD (Ku antigen) (G22P1), mRNA]
hgx1165v1_pB27A-35	10366199	hthyroid autoantigen 70kD (Kuantigen); hG22P1; [gi|20070134|ref|NM_001469.2| Homo sapiens thyroid autoantigen 70kD (Ku antigen) (G22P1), mRNA]
hgx1165v1_pB27A-25	10366208	unknown; [prey516561 - Human - GenMatch]
hgx1165v1_pB27A-7	10366131	unknown; [gi|34193108|gb|BC040990.2| Homo sapiens cDNA clone IMAGE:4817441, partial cds]
